# Supplementary material for: Hybridoma cell-culture and glycan profile dataset at various bioreactor conditions
Source: Data Brief. 2016 Oct 13;9:676–8. doi: 10.1016/j.dib.2016.10.003 (PMC5071535; doi:10.1016/j.dib.2016.10.003)
Supplement: Supplementary file 2 — Supplementary material [file mmc2.zip]

Archive with 5 entries (4 files):
- __MACOSX/
- Supplement 1.xlsx
- __MACOSX/._Supplement 1.xlsx
- Supplement2.xlsx
- __MACOSX/._Supplement2.xlsx
