# Supplementary material for: Hybridoma cell-culture and glycan profile dataset at various bioreactor conditions
Source: Data Brief. 2016 Oct 13;9:676–8. doi: 10.1016/j.dib.2016.10.003 (PMC5071535; doi:10.1016/j.dib.2016.10.003)
Supplement: Supplementary file 2 — Supplementary material [file mmc2.zip › Supplement 1.xlsx]

## Sheet: Sheet1
Batch No.	%DO	SPARGE	AGIT	TEMP	INNOC	pH shift	TEMP shift	FEED	NE-AA	FA	hCORTISONE
1	20	0.3	170	35.5	50000	Shift	No Shift	Drip	Addition	Addition	No Addition
2	40	0.3	90	37	50000	Shift	Shift	Drip	No Addition	No Addition	No Addition
3	40	0.7	170	35.5	50000	No Shift	Shift	Bolus	No Addition	Addition	No Addition
4	40	0.3	170	37	100000	No Shift	No Shift	Bolus	Addition	No Addition	No Addition
5	40	0.3	90	35.5	100000	No Shift	No Shift	Drip	No Addition	Addition	Addition
6	40	0.7	170	37	100000	Shift	Shift	Drip	Addition	Addition	Addition
7	20	0.3	170	35.5	100000	Shift	Shift	Bolus	No Addition	No Addition	Addition
8	20	0.7	90	37	100000	Shift	No Shift	Bolus	No Addition	Addition	No Addition
9	20	0.7	90	35.5	100000	No Shift	Shift	Drip	Addition	No Addition	No Addition
10	40	0.7	90	35.5	50000	Shift	No Shift	Bolus	Addition	No Addition	Addition
11	20	0.3	90	37	50000	No Shift	Shift	Bolus	Addition	Addition	Addition
12	20	0.7	170	37	50000	No Shift	No Shift	Drip	No Addition	No Addition	Addition
13	30	0.5	135	37	75000	No Shift	No Shift	Bolus	No Addition	No Addition	No Addition
14	30	0.5	135	37	75000	No Shift	No Shift	Bolus	No Addition	No Addition	No Addition
15	30	0.5	135	37	75000	No Shift	No Shift	Bolus	No Addition	No Addition	No Addition
16	30	0.5	135	37	75000	No Shift	No Shift	Bolus	No Addition	No Addition	No Addition
