# Supplementary material for: Hybridoma cell-culture and glycan profile dataset at various bioreactor conditions
Source: Data Brief. 2016 Oct 13;9:676–8. doi: 10.1016/j.dib.2016.10.003 (PMC5071535; doi:10.1016/j.dib.2016.10.003)
Supplement: Supplementary file 2 — Supplementary material [file mmc2.zip › Supplement2.xlsx]

## Sheet: Sheet1
Batch No.	G0-GN	G0F-GN	G0	G0F	Total G0	G13	G16	G1F3	G1F6	G1FS	Total G1	G2	G2F	G2FaG	G2FaGbGN	G2FSa	G2FaG2	G2FSg	G2FaGSa	G2FaGSg	Total G2
1	0.353333	0.32	1.23667	41.3267	44.2367	0.656667	0.326667	31.6967	11.09	1.58337	45.3534	0.26	7.72667	0.417518	0.189065	0.563333	0.24	0.396667	0.253333	0.09	10.1366
2	0.4	0.236667	0.973333	46.9033	50.5133	0.446667	0.226667	29.41	10.82	1.2291	41.4591	0.213333	6.54667	0.324101	0.146763	0.396667	0.146667	0.273333	0.0966667	0.136667	8.28086
3	0.356667	0.286667	2.10667	45.4133	51.1633	0.813333	0.403333	29.9967	10.24	1.16403	41.4007	0.196667	6.35333	0.306942	0.138993	0.426667	0.15	0.19	0.156667	0.0633333	7.9826
4	0.5	0.283333	0.95	51.04	56.7733	0.366667	0.19	26.3867	9.4	1.7593	37.546	0.163333	5.77667	0.463909	0.210072	0.586667	0.146667	0.516667	0.146667	0.113333	8.12398
5	0.33	0.203333	2.29	34.4867	42.31	1.22	0.496667	33.0867	11.7567	1.64603	46.4894	0.353333	10.5133	0.434041	0.196547	0.516667	0.353333	0.373333	0.206667	0.0833333	13.0306
6	0.286667	0.236667	0.94	42.84	50.3033	0.473333	0.223333	30.8367	11.2467	1.66531	43.7486	0.236667	7.93667	0.439125	0.198849	0.276667	0.233333	0.623333	0.0833333	0.2	10.228
7	0.296667	0.353333	1.31	46.0967	55.0567	0.71	0.39	27.5267	10.32	1.70628	39.5529	0.353333	7.00667	0.449928	0.203741	0.696667	0.23	0.52	0.25	0.103333	9.81367
8	0.31	0.283333	0.496667	48.19	57.28	0.283333	0.206667	29.3	10.52	1.28212	41.1021	0.17	6.68333	0.338082	0.153094	0.393333	0.13	0.516667	0.13	0.0966667	8.61118
9	0.216667	0.34	2.87667	31.5533	43.9867	1.52	0.756667	33.19	10.9567	1.90149	46.0482	0.446667	11.3867	0.501403	0.22705	0.776667	0.326667	0.466667	0.216667	0.0666667	14.4151
10	0.223333	0.293333	1.02	40.0767	51.6133	0.66	0.353333	30.6733	11.5233	1.78099	43.9777	0.326667	9.51	0.469628	0.212662	0.426667	0.3	0.766667	0.17	0.153333	12.3356
11	0.276667	0.413333	1.87333	44.0333	57.5967	0.846667	0.57	27.9133	10.3833	1.60024	39.8969	0.396667	7.96	0.421966	0.191079	0.323333	0.26	0.646667	0.143333	0.13	10.473
12	0.246667	0.293333	1.59	37.7467	51.8767	0.74	0.36	32.1567	11.3167	1.64844	45.1218	0.283333	9.75333	0.434676	0.196835	0.286667	0.24	0.72	0.103333	0.143333	12.1615
13	0.45	0.31	1.68333	46.9333	62.3767	0.53	0.33	27.3433	9.67333	1.93282	38.9495	0.183333	6.45667	0.509664	0.230791	0.66	0.21	0.57	0.186667	0.11	9.11712
14	0.286667	0.23	1.73333	38.0033	54.2533	0.723333	0.333333	31.6433	11.0233	2.27986	44.9465	0.2	8.75667	0.601175	0.27223	0.906667	0.34	0.703333	0.26	0.136667	12.1767
15	0.34	0.37	0.983333	50.4067	67.1	0.473333	0.35	25.3333	9.20667	1.86534	36.4053	0.26	6.31333	0.491871	0.222734	0.726667	0.2	0.75	0.26	0.14	9.3646
16	0.23	0.386667	0.986667	45.8333	63.4367	0.55	0.373333	27.7733	9.64333	2.17864	39.5953	0.273333	7.20333	0.574484	0.260144	0.903333	0.213333	0.906667	0.316667	0.176667	10.828
